# Supplementary material for: The relationship between functional status, physical fitness and cognitive performance in physically active older adults: A pilot study
Source: PLoS One. 2018 Apr 9;13(4):e0194918. doi: 10.1371/journal.pone.0194918 (PMC5890973; doi:10.1371/journal.pone.0194918)
Supplement: S2 File — Complete Raw Data Spreadsheet for Relationship between Functional Status, Physical Fitness and Cognitive Performance Manuscript. (XLSX) [file pone.0194918.s002.xlsx]

## Sheet: PLOS ONE Data set
CODE	AGE	AGE GROUPS	SEX	EMPLOYED	MARITAL	YRS ED	HIGH.ED.OB	QUALITY HEALTH	PERCIEVED HEALTH	HYPTEN	HI.CHOL	DIABETES	ASTHMA	PVD	TOT.CONDS	NONE	MEDs	NO. MEDs	NAME/DOSAGE	HEIGHT	WEIGHT	BMI	WAIST CIR	HIP CIRC	W:H	BICEP	TRICEPS	S-ILIAC	SUBSCAP	Total	Body Density	% BF	B-CURLS	6 MInWk	TANGAIT LEFT	LOG TANGAIT LEFT	TANGAIT RIGHT	LOG TANGAIT RIGHT	SEM TAN LEFT	SEM TAN RIGHT	6 STEPS	10 METRE	LOG 10 METRE	TIMED UP&GO	5 Sit to Stands	SIT TO STAND	GRIP LEFT	GRIP RIGHT	FR1
UR001	69	1	1	0	1	22	3	5	1	0	0	0	0	0	0	1	0	0		180	71.8	22.2	90	101.5	0.8867	12.5	12	7.5	12.5	44.5	1.03954	26.1725	22	785	31	1.49136	31	1.49136	30	30	6	24.6	1.39094	7.5	8	16	28.95	28.75	90
UR002	77	2	1	0	4	16	3	3	2	0	0	0	0	0	0	1	1	3	ELTROXIN - 0.15MG ; PROLTRIADEN - 25MG ; DALMADORM - 15MG	180	100.4	31	115.5	128	0.902344	9.5	22	22.5	19	73	1.02275	33.9899	22	445	31	1.49136	31	1.49136	30	30	4	20.7	1.31597	11.7	11	13	29.4	34.05	86
UR003	65	1	2	1	3	14	3	4	1	0	1	0	0	0	1	0	1	1	LIPOTAIN	170	59	20.4	85	94.5	0.899471	5	13.5	6.5	10.5	35.5	1.04735	22.6234	10	530	31	1.49136	31	1.49136	30	30	7	40	1.60206	8.8	15	10	18.35	21.6	89
UR004	71	2	1	0	2	14	3	4	1	1	0	0	0	1	2	0	1	3	TRI-PLAN - 25MG ; DISPRIN ; ECOTRIN - 85MG	176	85	27.4	105.5	105	1.00476	10.5	17.5	19	25.5	72.5	1.02537	32.7513	22	700	31	1.49136	31	1.49136	30	30	6.2	26	1.41497	6.9	13	12	30	33.55	92
UR005	65	1	1	0	1	22	3	5	1	0	0	0	0	0	0	1	1	1	COXFLAM - 15MG	178	90.5	28.3	109	109	1	6	18	19	17	60	1.03299	29.1931	24	745	31	1.49136	31	1.49136	30	30	6.2	21.8	1.33846	7.1	9	18	26.5	26.5	89
UR006	66	1	1	0	1	24	3	4	1	1	1	0	0	0	2	0	1	3	PHARMA - PRESS - 10MG ; SIMVACOR - 40MG ; EUTHYROX - 75MG	166	89.3	31.9	109.5	113.5	0.964758	24	17	26.5	8.5	76	1.02611	32.4031	17	610	31	1.49136	31	1.49136	30	30	6.7	50	1.69897	7.2	12	12	34.45	30.2	84
UR007	70	1	2	0	1	16	3	4	1	0	0	0	0	0	0	1	0	0		162	73	27.9	93	114.5	0.812227	17	16	19	10	62	1.03006	30.5548	14	495	31	1.49136	31	1.49136	30	30	5	26.3	1.41996	8.9	13.3	10	19.65	20.35	76
UR008	70	1	1	1	1	12	2	4	1	1	0	0	0	0	1	0	1	1	PHARMA - PRESS - 10MG	169	67.2	23.6	76.75	92.8	0.827047	2.4	2.8	4.1	8.2	17.5	1.06467	14.9334	17	520	31	1.49136	31	1.49136	30	30	4.2	20.3	1.3075	9.7	12.8	13	30.4	33.2	80
UR009	68	1	2	0	1	12	2	4	1	1	0	0	0	0	1	0	1	1	LISORETIC - 20MG	160	66.7	26.1	81.5	109.5	0.744292	7.5	21	15	15	58.5	1.03246	29.4369	17	610	25.4	1.40483	31	1.49136	30	30	5.4	31.5	1.49831	7.63	12.6	12	24.85	27.7	84
UR010	65	1	2	0	1	20	3	5	1	1	1	0	1	0	3	0	1	3	BURINEX K ; SIMVACOR ; SERETIDE	156	63.7	26.2	81	102	0.794118	8	19	13.5	17.5	58	1.03391	28.7632	18	676	31	1.49136	31	1.49136	30	30	8.6	43.2	1.63548	7.41	10.2	13	19.25	21	76
UR011	68	1	1	0	1	15	3	5	1	1	1	0	0	0	2	0	1	0		157	78.1	31.7	104	107	0.971963	10	16.5	20	24	70.5	1.02736	31.2488	25	645	31	1.49136	31	1.49136	30	30	6.6	37.4	1.57287	6.04	9.8	16	26.75	31.45	81
UR012	68	1	1	0	1	16	3	5	1	0	0	0	0	0	0	1	0	0		180	83.4	25.7	85.5	104	0.822115	4	10	8	15	37	1.045	23.6863	22	786	31	1.49136	31	1.49136	30	30	4.4	21.5	1.33244	5.5	9.8	15	32.8	36.5	88
UR013	70	1	1	0	1	18	3	5	1	0	0	0	0	0	0	1	0	0		177.4	71	22.7	92.5	98	0.943878	5.3	9.5	7.7	10.1	32.6	1.04765	22.4873	22	665	31	1.49136	31	1.49136	30	30	4.8	25.7	1.40993	6.34	9.4	16	28.65	37.9	90
UR014	67	1	1	0	1	14	3	4	1	0	1	0	0	0	1	0	1	2	ATACANDT ; CRESTOR	174.5	87.1	27.7	102.5	104.5	0.980861	8.3	13.3	19	22	62.6	1.03101	30.11	25	650	31	1.49136	31	1.49136	30	30	4.3	24.9	1.3962	4.6	8.8	17	39.65	36.2	90
UR015	72	2	1	0	1	23	3	5	1	0	1	0	0	0	1	0	1	1	CRESTOR	178	88.3	27.9	98	109	0.899083	7.1	16	19	19	61.1	1.02965	30.7471	18	672	31	1.49136	31	1.49136	30	30	6.3	37	1.5682	7.6	9.1	16	34.3	36.45	90
UR016	78	2	2	1	3	16	3	4	1	0	0	0	0	0	0	1	0	0		161	56.4	21.7	76	90	0.844444	7.2	18	6	12.8	44	1.03619	27.7096	18	610	31	1.49136	31	1.49136	30	30	7.8	34.1	1.53275	6.1	9.5	14	23.05	24.8	83
UR017	77	2	1	0	1	25	3	3	2	0	0	1	0	0	1	0	1	2	GLUCOPHAGE ; INSULIN	182	93	28.1	101.95	110.15	0.925556	4.7	6.7	11.3	14.6	37.3	1.04112	25.4494	16	645	31	1.49136	31	1.49136	30	30	3.8	21.7	1.33646	6.5	12.8	11	29.25	31.05	87.7
UR018	74	2	2	1	1	7.5	1	5	1	1	0	0	0	0	1	0	1	1	DIOVAN - 30MG	167.5	93.6	33.2	108.3	132.25	0.818904	5.4	19.6	12.8	22.2	60	1.02933	30.8942	16	552	31	1.49136	31	1.49136	30	30	11.8	49.5	1.69461	7.56	14.2	10	19.25	19.05	82.3
UR019	68	1	1	0	2	18	3	4	1	0	1	0	0	0	1	0	1	1	FLAXOIL	174	71.3	23.5	85	97	0.876289	3.3	9	6.9	11.6	30.8	1.05001	21.4226	20	560	31	1.49136	31	1.49136	30	30	3.95	26.52	1.42357	7.7	11.67	13	34.65	31.95	86
UR020	81	2	1	0	1	18	3	5	1	0	0	0	0	0	0	1	0	0		170.5	70.3	24.1	89.55	96.5	0.927979	6.2	8	8.9	11.1	34.2	1.04187	25.1071	14	630	31	1.49136	31	1.49136	30	30	5.7	33.9	1.5302	7.8	10.4	13	20.55	17.85	82.2
UR021	83	2	2	0	1	23	3	3	1	0	1	0	1	0	2	0	1	1	BUDAFLAME	159.5	54.8	21.4	77	96.45	0.798341	2.1	11.4	10	8.2	31.7	1.04314	24.531	10	530	31	1.49136	31	1.49136	30	30	8.6	49.4	1.69373	7.2	16.2	9	18.8	20.15	80
UR022	67	1	2	0	1	23	3	5	2	0	0	0	0	0	0	1	0	0		164	63.4	23.7	73.5	99.7	0.737212	3.7	20.3	8.3	8.2	40.5	1.04293	24.6251	19	717	31	1.49136	31	1.49136	30	30	4.8	24.17	1.38328	7.42	11.4	12	24.6	25.5	88
UR023	70	1	1	0	1	17	3	3	2	1	0	0	0	0	1	0	1	1	ATTACAND	180	78.6	24.2	88.5	101	0.876238	6	12.5	10.4	12.5	41.4	1.04111	25.4545	17	672	31	1.49136	31	1.49136	30	30	7.8	37.4	1.57287	8.49	12.5	11	29.55	34	87
UR024	76	2	1	1	1	22	3	4	1	0	0	0	0	0	0	1	0	0		176	87.6	28.3	96	107	0.897196	8.3	17.2	12.4	18.4	56.3	1.03026	30.4603	20	618.5	31	1.49136	31	1.49136	30	30	5.2	30	1.47712	6.18	10.8	14	31.2	35.85	77
UR025	71	2	1	0	1	15	3	4	1	1	0	1	0	0	2	0	1	2	SINOPREN ; GLAMARYL	169	93.7	32.8	110	106.5	1.03286	8.2	16.3	17.2	23.2	64.9	1.0284	31.329	16	605	31	1.49136	31	1.49136	30	30	4.2	24.3	1.38561	7.1	9.7	17	29	31.35	85
UR026	78	2	1	0	1	20	3	4	1	0	0	1	0	0	1	0	1	0		168	66.4	23.5	91	97	0.938144	7.2	17.2	11.4	15.3	51.1	1.0321	29.604	13	560	31	1.49136	31	1.49136	30	30	6.2	33.2	1.52114	9.13	12.3	12	19.85	23.6	86
UR027	79	2	2	0	4	13	2	3	2	0	1	0	0	0	1	0	1	0		161	55.8	21.5	76	96	0.791667	6.2	19	5	7.6	37.8	1.03994	25.9872	18	517	31	1.49136	31	1.49136	30	30	4.2	21.1	1.32428	6.74	10.2	14	12.5	19.65	78
UR028	75	2	2	0	4	14	2	4	1	1	0	0	0	0	1	0	1	1	TENORMIN	156.5	56.7	23.3	73	102	0.715686	4.3	17	8	8.3	37.6	1.04171	25.1788	17	582.5	31	1.49136	31	1.49136	30	30	5.8	28	1.44716	6.13	11.5	14	20.75	19.45	80
UR029	84	2	2	0	4	15	2	4	1	1	0	0	0	0	1	0	1	1	TAREG - 80MG	159	56.8	22.5	84	95	0.884211	7	10.7	9	11.5	38.2	1.03763	27.0505	15	647.5	31	1.49136	31	1.49136	30	30	4.2	24.3	1.38561	7.74	11.8	15	21	23.45	78
UR030	74	2	1	1	1	16	3	4	1	1	1	0	0	0	2	0	1	1	LINISPARIL 10 - 20MG	173.5	95.7	32	108.5	116	0.935345	9.1	24	18.8	23	74.9	1.02326	33.7463	20	597.5	31	1.49136	31	1.49136	30	30	6	27.5	1.43933	6.6	10.2	13	25.25	28.6	93
UR031	70	1	2	0	3	3	1	3	1	0	0	0	0	0	0	1	0	0		153.5	72.9	31.1	100.5	121	0.830579	9.5	17	25.75	30.25	82.5	1.02224	34.2291	16	442	6	0.778151	11	1.04139	30	30	7.6	59	1.77085	8.34	13.01	11	12.9	14.85	70.2
UR032	65	1	2	0	3	7	1	5	1	0	0	0	1	0	1	0	1	1	ASTHAVENT	148	56.2	25.7	81	101	0.80198	14.5	20.1	18.5	27.9	81	1.02478	33.0327	13	525	31	1.49136	31	1.49136	30	30	4.7	35.6	1.55145	5.28	10.77	14	16.8	16.55	75.3
UR033	71	2	2	0	1	10	1	5	2	1	0	0	0	0	1	0	1	2	RADAQ - 12.5MG ; PHARMA PRESS - 10MG	155.5	61.8	25.4	83	100.5	0.825871	10.8	19.5	15	20.8	66.1	1.0279	31.5637	17	485	31	1.49136	15	1.17609	30	30	8.1	47	1.6721	7.84	9.8	15	21.45	17.65	75.6
UR034	67	1	2	0	4	6	1	4	1	0	0	0	0	0	0	1	0	0		151	61.7	27.1	85.5	104	0.822115	11.8	20.35	20.8	24.6	77.55	1.02515	32.8541	13	437.5	29.1	1.46389	31	1.49136	30	30	5.7	48.2	1.68305	8.57	11.7	12	13.5	14.55	70
UR035	73	2	2	0	4	8	1	4	1	0	0	0	0	0	0	1	0	0		150	68.5	30.4	92	113	0.814159	9	20.75	19	21	69.75	1.02562	32.6355	20	443.3	9	0.954243	31	1.49136	30	30	6	46	1.66276	8.45	13.62	11	11.6	24.4	73
UR036	78	2	2	0	4	3	1	3	2	1	0	0	0	0	1	0	1	0		147	54.2	25.1	80.5	98.5	0.817259	10.4	21.1	13.4	21.4	66.3	1.02498	32.9378	14	444	31	1.49136	31	1.49136	30	30	5.6	43.3	1.63649	7.44	12.51	12	19.8	17.85	78.5
UR037	66	1	2	0	4	6	1	3	2	0	0	0	0	0	0	1	0	0		161.4	78.9	30.5	93	111	0.837838	12.2	19.5	25	26.5	83.2	1.02364	33.5702	18	460	31	1.49136	31	1.49136	30	30	4.8	35	1.54407	6.82	12.87	13	15	13.3	76.5
UR038	71	2	2	0	4	8	1	3	1	1	0	0	0	0	1	0	1	0		156	74.6	30.7	95	114.5	0.829694	11.7	18.1	23	23.8	76.6	1.02387	33.461	17	432	31	1.49136	31	1.49136	30	30	6	37.9	1.57864	7.62	10.34	13	14.95	18.05	81.4
UR039	71	2	2	0	4	7	1	4	1	0	1	1	0	0	2	0	1	0		159.6	85.5	33.4	101	120	0.841667	18.3	30	26.5	31	105.8	1.01503	37.6696	17	460	31	1.49136	31	1.49136	30	30	6.4	36.5	1.56229	8.17	11.47	13	20.6	19.15	81
UR040	67	1	2	0	4	4	1	3	1	0	0	0	0	0	0	1	0	0		163.2	69	26.1	84	107	0.785047	8	17.9	11.7	19.7	57.3	1.03343	28.9855	19	472.5	31	1.49136	31	1.49136	30	30	6.9	46	1.66276	5.64	11.7	13	20.55	18.75	84.3
UR041	69	1	2	0	1	8	1	4	1	1	1	1	0	0	3	0	1	0		152.5	83.5	36.1	106	120.5	0.879668	9.6	19.3	29.7	31.8	90.4	1.02015	35.224	17	525	12.5	1.09691	31	1.49136	30	30	7.1	57	1.75587	5.82	9.3	17	24	26.95	70.3
UR042	75	2	2	1	1	12	3	4	1	0	1	0	0	0	1	0	0	0		171	89.1	30.5	100	107	0.934579	7.2	19.3	10.5	14	51	1.03337	29.0138	12	532.5	31	1.49136	31	1.49136	30	30	4.6	25	1.39794	9.42	17.9	8	27.45	36.7	82
UR043	67	1	2	1	3	16	3	4	2	0	0	0	0	0	0	1	0	0		164	63.6	23.82	84	98	0.857143	5.2	10.6	8.7	17.5	42	1.04193	25.0784	19	602	31	1.49136	31	1.49136	30	30	4.5	24.3	1.38561	9	10	14	23.7	25.5	83
UR044	67	1	1	0	1	12	2	4	1	1	0	0	0	0	1	0	1	1	APPROVAL - 150MG	175	97.1	31.7	105	107.5	0.976744	14.35	18.2	22	21	75.55	1.02587	32.5176	21	734.5	31	1.49136	31	1.49136	30	30	3.9	17.6	1.24551	4.66	10.9	13	28.75	28.15	85
UR045	74	2	1	1	1	18	2	5	1	0	0	0	0	0	0	1	0	0		170.1	86.4	29.6	101	108	0.935185	5.7	7.4	6.5	14.4	34	1.04487	23.7419	21	476.5	6.5	0.812913	8.9	0.94939	30	30	10.2	25.2	1.4014	8.3	12.1	12	22.25	24.2	78
UR046	66	1	1	1	1	9	1	3	1	1	1	1	1	0	4	0	1	4	PHARMA PRESS, R2000, INSULIN, VENTESE	163	73.4	27.2	91.5	101.6	0.900591	8.8	10.8	17.8	28.8	66.2	1.02989	30.6339	14	307.5	31	1.49136	31	1.49136	30	30	21	104	2.01703	11.23	23	7	28.8	25.45	70
UR047	66	1	2	1	1	10	1	4	1	1	0	0	0	0	1	0	1	1	TENDOR	155	73.4	30.6	94.2	104.8	0.898855	14.7	22.8	16.5	27.6	81.6	1.02417	33.3194	11	303.5	31	1.49136	31	1.49136	30	30	13	81	1.90849	8.8	16.6	10	21.55	22.3	65.5
UR048	72	2	1	0	1	9	1	4	1	1	0	0	0	0	1	0	1	1	WATER TABLET	179	68.6	21.4	79.45	96.6	0.822464	2.5	3.8	4.9	6.3	17.5	1.06386	15.2883	15	307.5	31	1.49136	31	1.49136	30	30	6.1	34.4	1.53656	7.36	12.7	12	33.5	36.6	86.2
UR049	72	2	2	0	1	9	1	3	1	0	0	0	0	0	0	1	0	0		147.5	60.4	27.7	79.35	103.75	0.764819	10.1	16.5	19.2	18.6	64.4	1.02821	31.42	12	306.5	31	1.49136	31	1.49136	30	30	9	56.2	1.74974	8.87	16.6	11	18.7	19.15	72.2
UR050	70	1	1	0	1	17	3	4	1	1	0	0	0	0	1	0	1	0		185	89.2	26.2	98	105	0.933333	8.4	18.4	11	17	54.8	1.03344	28.9843	20	520	31	1.49136	31	1.49136	30	30	5.1	22.8	1.35793	6.84	11.8	12	34.55	42.6	92
UR051	71	2	2	0	1	12	2	4	2	0	0	0	0	0	0	1	0	0		160	65.4	25.2	78	105	0.742857	5.5	17.2	16	10.5	49.2	1.03598	27.8084	15	510	31	1.49136	31	1.49136	30	30	5.5	36.2	1.55871	7.2	11.1	12	16.7	16	80
UR052	79	2	2	0	3	9	1	4	1	1	1	0	0	0	2	0	1	4	ZILDEN - 60MG; SIMVASTATIN - 40MG; BILCOR - 5MG; DISPRIN	157	71.4	28.6	92	110.75	0.8307	15	18.5	28.25	20.25	82	1.01876	35.8868	16	412.5	1	0	1	0	30	30	5.7	10.8	1.03342	9.08	14.6	9	15.75	17.45	81
UR053	66	1	1	0	1	16	3	4	2	0	0	0	0	0	0	1	0	0		171	80.8	27.7	95	104.5	0.909091	5.1	15.8	11.7	19.1	51.7	1.03665	27.4978	16	574.4	31	1.49136	31	1.49136	30	30	4.7	22.5	1.35218	5.9	11.8	11	34.5	31.35	83
UR054	71	2	1	1	1	15	2	4	2	1	0	0	0	0	1	0	1	1	DISPRIN ( HALF)	177	84.8	27.1	102.5	106	0.966981	5.4	14.3	9.8	14.3	43.8	1.03916	26.3458	19	517.5	31	1.49136	31	1.49136	30	30	6.9	35.7	1.55267	8.93	14.8	10	29.35	26.8	85
UR055	68	1	1	0	1	13.5	2	3	1	0	0	0	1	0	1	0	1	1	FORIDAL - 200MG POWDER	155	90	37.5	110	110	1	8	21	17.5	31	77.5	1.02477	33.0371	19	570	31	1.49136	31	1.49136	30	30	3.3	15.9	1.2014	6.74	10.6	13	30	30.1	76
UR056	76	2	1	1	1	30	3	4	1	0	0	0	0	0	0	1	0	0		173	70.9	23.7	89	98	0.908163	3.8	8.3	6.4	15.5	34	1.04406	24.1103	23	665	31	1.49136	31	1.49136	30	30	7.9	33.5	1.52504	5.35	9.16	16	28.65	30.3	85
UR057	71	2	2	1	1	19	3	5	1	0	0	0	0	0	0	1	0	0		165	52.5	19.3	66	94	0.702128	3	10	5	8.4	26.4	1.05301	20.0797	21	535	31	1.49136	31	1.49136	30	30	8.4	51.4	1.71096	5.51	10.9	13	20.85	11.6	84
UR058	68	1	2	0	2	8	1	3	1	1	1	0	0	0	2	0	1	3	PHARMAPRESS, RIDAQ, ATENANOL - 1/ DAY	160.5	97.8	38.2	119	138	0.862319	14	19.75	18.6	23.75	76.1	1.02526	32.8021	19	414.5	31	1.49136	31	1.49136	30	30	6.7	48.1	1.68215	6.5	13.8	13	22	16.8	85
UR059	68	1	2	0	2	14	3	4	1	1	0	0	0	0	1	0	1	2	2/DAY	162	76.6	29.2	96	113	0.849558	7.3	16.1	13	19.8	56.2	1.03356	28.9278	27	580	31	1.49136	31	1.49136	30	30	12.6	67	1.82607	5.5	10.4	14	23.7	25	82
UR060	70	1	2	0	4	6	1	3	1	0	0	0	1	0	1	0	1	1	ASTHAVENT	144.5	55.5	26.8	84	98	0.857143	11	21.25	18	20	70.25	1.02664	32.1548	19	539	31	1.49136	31	1.49136	30	30	6.5	53.57	1.72892	5.5	11.6	13	22.05	20.6	67
UR061	68	1	2	0	1	6	1	3	1	1	0	0	0	0	1	0	1	2	HYPACE/ RIDAQ - 1/DAY	153.5	64.5	27.2	79.5	105.5	0.753555	17.25	22	20	18.5	77.75	1.02468	33.0786	22	488	6.8	0.832509	16.83	1.22608	30	30	8.3	31.1	1.49276	5.8	9.2	16	15.9	18.35	78
UR062	73	2	2	0	4	8	1	3	1	0	0	1	0	0	1	0	1	2	METFORMEN / GLYCOMEN - 2/DAY	150	56.4	25.1	85	96	0.885417	5.9	16	18.25	21.4	61.55	1.02904	31.0306	23	464	31	1.49136	31	1.49136	30	30	3.8	31	1.49136	5.8	11.2	13	19.35	19.05	74
UR063	69	1	2	0	1	9	1	3	1	1	0	0	0	0	1	0	1	2	HYPACE/ RIDAQ- 1/DAY	161	87.1	33.6	111	118	0.940678	19	21.75	21.5	20.5	82.75	1.02257	34.076	25	483	31	1.49136	31	1.49136	30	30	7	48	1.68124	5.9	11.74	14	19.95	21.9	78
UR064	68	1	2	0	1	7	1	3	1	1	0	0	0	0	1	0	1	2	HYPACE/ RIDAQ - 1/DAY	157	67.3	27.4	102	107	0.953271	25	24.75	21.5	23.5	94.75	1.01927	35.6429	20	516	31	1.49136	31	1.49136	30	30	5	28.6	1.45637	5.3	9.46	16	26.15	25	69
UR065	66	1	2	0	2	7	1	3	1	0	0	0	0	0	0	0	0	0		146	62	29.1	86	105.5	0.815166	8.8	18.2	16.5	22.8	66.3	1.02985	30.6532	23	597.2	31	1.49136	31	1.49136	30	30	7.1	49.39	1.69364	5.7	12.7	11	18.5	18.2	72
UR066	72	2	2	0	2	7	1	3	1	1	0	0	0	0	1	0	1	2	RADAQ (1/DAY)/ AMPIRAL(2/DAY)	149.5	69.3	30.8	95	107.5	0.883721	21.25	21	18.25	21.5	82	1.0216	34.5351	22	525	31	1.49136	31	1.49136	30	30	8.7	33	1.51851	5.2	12.4	12	23.75	24.75	71
UR067	69	1	2	0	4	11	1	3	1	1	1	1	1	0	4	0	1	13	PHARMAPRESS / METFORMEN / ASTHAVENT	153.5	86.2	36.4	112	125.5	0.89243	19	24.25	17.5	24	84.75	1.02191	34.3856	20	374	31	1.49136	31	1.49136	30	30	8.7	39.76	1.59945	5.6	11.56	14	20.5	22.05	76
UR068	73	2	2	0	4	7	1	3	1	1	0	0	0	0	1	0	1	2	RIDAQ / PHARMAPRESS - 1 / DAY	148	58.5	26.7	90	97	0.927835	14.25	20.75	18	17.5	70.5	1.02533	32.7732	23	622.5	31	1.49136	31	1.49136	30	30	11.7	40.57	1.60821	6.3	9.7	16	22.85	24.2	66
UR069	71	2	2	0	1	10	1	3	1	1	0	0	0	0	1	0	1	2	RIDAQ / PHARMAPRESS - 1 / DAY	157.2	72.3	29.4	101	116	0.87069	12.25	15.5	23	25.75	76.5	1.0239	33.4441	22	540.6	31	1.49136	31	1.49136	30	30	8	47	1.6721	6.4	14.9	10	20.4	23	79
UR070	69	1	2	0	1	19	3	5	1	0	0	0	0	0	0	1	0	0		158	79	30.9	103	110	0.936364	18	37	26	35	116	1.01333	38.4908	19	482.2	31	1.49136	31	1.49136	30	30	6.6	34.9	1.54283	7.3	13.3	11	22.7	24.6	81
[truncated: 29 more columns]

## Sheet: Variable Index
Cell Number and Letter	Variable Code	Full Name of Variable	Description
A1	Code	Participant code	Unique Code (Eg. UR009)
B1	Age	Participant age	Number
C1	Age Groups	Participant age groups	1 =(65 to 69 years); 2 =(70 years >)
D1	Sex	Participant Sex	1 = Males ; 2 = Females
E1	Employed	Employed	0 = Yes ; 1 = No
F1	Marital	Marital Status	1 = Married ; 2 = Single ; 3 = Divorced ; 4 = Widowed
G1	Yrs Ed	Total Years Education	Number
H1	High.Ed.Ob	Highest Level of Education	1 = Primary School ; 2 = Secondary School ; 3 = Tertiary Education
I1	Quality Health	Participant quality of health	1 = Very Poor ; 2 = Poor ; 3 = Average ; 4 = Good ; 5 = Excellent
J1	Perceived Health		1 = Better ; 2 = Same ; 3 = Worse
K1	Hypten	Hypertension	1 = Yes ; 0 = No
L1	Hi.Chol	High Cholesterol	1 = Yes ; 0 = No
M1	Diabetes	Diabetes	1 = Yes ; 0 = No
N1	Asthma	Asthma	1 = Yes ; 0 = No
O1	PVD	Peripheral Vascular Disease	1 = Yes ; 0 = No
P1	Tot.Cond	Total Conditions	Number of Conditons
Q1	None	No Conditions	1 = Yes ; 0 = No
1	Meds	Are you on medication	1 = Yes ; 0 = No
S1	No. Meds	Number of Medication	Amount of medication for all conditions
T1	Name/Dosage	Name and Dosage of Medication	Name of Medication and daily dosage
U1	Height	Height	Height in Centimetres
V1	Weight	Weight	Weight in Kilograms
W1	BMI	Body Mass Index	Weight divided by height squared
X1	Waist Cir	Waist Circumference	Centimetres
Y1	Hip Cir	Hip Circumference	Centimetres
Z1	W:H	Waist to Hip Ratio	Waist circumference divided by Hip circumference
AA1	Bicep	Bicep skinfold measurement	millimetres
AB1	Tricep	Tricep skinfold measurement	millimetres
AC1	S-Iliac	Supra-iliac skinfold measurement	millimetres
AD1	Subscap	Subscapular skinfold measurement	millimetres
AE1	Total	Total skinfold measurement	millimetres
AF1	Body Density	Body Density
AG1	% BF	% Body Fat	%
AH1	B-Curls	Bicep Curls	Number
AI1	6MinWk	6 Minute Walk Test	Metres
AJ1	Tangait Left	Tandem Gait - Left Foot	seconds
AK1	Log Tangait Left	Log Transformed Tandem Gait - Left Foot
AL1	Tangait Right	Tandem Gait - Right Foot	seconds
AM1	Log Tangait Right	Log Transformed Tandem Gait - Right Foot
AN1	Sem Tan Left	Semi Tandem Gait - Left Foot	seconds
AO1	Sem Tan Right	Semi Tandem Gait - Right Foot	seconds
AP1	6 Steps	Dynamic Balance - 6 Steps	seconds
AQ1	10 metres	Dynamic Balance - 10 metres	seconds
AR1	Log 10 metres	Log Transformed Dynamic Balance - 10 metres
AS1	TimedUp&Go	Timed Up and Go	seconds
AT1	5 Sit to Stands	5 Sit to Stands	seconds
AU1	Sit to Stand	Sit to Stand in 30 seconds	number
AV1	Grip Left	Grip Strength - Left hand	kg/m²
AW1	Grip Right	Grip Strength - Right hand	kg/m²
AX1	FR1	Functional Reach 1	Centimetres
AY1	FR2	Functional Reach 2	Centimetres
AZ1	FR3	Functional Reach 3	Centimetres
BA1	Average	Functional Reach Final	Centimetres
BB1	6CIT	6 Item Cognitive Impairment Test	number
BC1	Log 6CIT	Log Transformed 6 Item Cognitive Impairment Test
BD1	Total Physical Act. Time	Total Weekly Physical Activity Time	Minutes
BE1	Total Energy Expenditure	Total Weekly Energy Expenditure	kcal/weel
BF1	Total Mistakes	Stroop Total Mistakes	number
BG1	Log Total Mistakes	Log Transformed Stroop total mistakes
BH1	% Total Mistakes	Stroop Total Mistakes %	%
BI1	Total Mis.Resp	Stroop Total Missed Responses	number
BJ1	Log Total Missed. Resp	Log Transformed Stroop Total Missed Responses
BK1	Total Correct Resp	Stroop Total Correct Responses	number
BL1	% Total Correct Resp	Stroop Total Correct Responses %	%
BM1	Ave. Rt of All Correct Resp	Stroop Average Reaction Time of All Correct Responses	milliseconds
BN1	S.D of R.T	Standard Deviation of Average Reaction Time
BO1	Grey Mistakes	Stroop Grey Mistakes	number
BP1	Grey Missed	Stroop Grey Missed Responses	number
BQ1	Grey Correct	Stroop Grey Correct Responses	number
BR1	% Grey Correct	Stroop Grey Correct Responses %	%
BS1	Ave Rt of Correct Grey (Neutral) Words	Stroop Average Reaction Time of All Correct Grey Words	milliseconds
BT1	Grey S.D RT	Standard Devaition of Grey Words Reaction Time	milliseconds
BU1	Number of Correct Colour Words (Incongruent)	Stroop Correct Colour (Incongruent) Word Responses	number
BV1	% Colour-Words Correct Response	Stroop Correct Colour (Incongruent) Word Response %	%
BW1	Ave Rec Time of Correct Colour Words (Incongruent)	Stroop Average Reaction Time of Correct Colour Words (Incongruent)	milliseconds
BX1	Ave Rec Time of Incorrect Colour Words (Incongruent)	Stroop Average Reaction Time of Incorrect Colour Words (Incongruent)	milliseconds
BY1	Ave Rec Time of Incorrect Grey Words (Neutral)	Stroop Average Reaction Time of Incorrect Grey Words (Neutral)	milliseconds
BZ1	Corr : Ave RT	Stroop Correct Responses to Average Reaction Time	Ratio
CA1	Ave Rec Time of All Mistakes	Stroop Average Reaction Time of All Mistakes	milliseconds
